# Supplementary material for: Evaluation of the Queensland JEV vaccine program response to the 2022 Australian outbreak
Source: Epidemiol Infect. 2024 Dec 20;152:e176. doi: 10.1017/S0950268824001730 (PMC11696590; doi:10.1017/S0950268824001730)
Supplement: Misan et al. supplementary material [file S0950268824001730sup001.zip]

Archive with 1 entries (1 files):
- SF 1.png
